# Supplementary material for: Garlic-Induced Enhancement of Bifidobacterium: Enterotype-Specific Modulation of Gut Microbiota and Probiotic Populations
Source: Microorganisms. 2024 Sep 28;12(10):1971. doi: 10.3390/microorganisms12101971 (PMC11509698; doi:10.3390/microorganisms12101971)
Supplement: Supplementary file 1 [file microorganisms-12-01971-s001.zip]

Archive with 1 entries (1 files):
- microorganisms-3225613-supplementary.pdf
